# Supplementary material for: Capsular Contracture After Breast Augmentation: A Systematic Review and Meta-Analysis
Source: Aesthet Surg J Open Forum. 2025 Jan 15;7:ojaf003. doi: 10.1093/asjof/ojaf003 (PMC11842228; doi:10.1093/asjof/ojaf003)
Supplement: ojaf003_Supplementary_Data [file ojaf003_supplementary_data.zip]

Archive with 2 entries (2 files):
- Figure, Supplementary Digital Content 2.pdf
- Table, Supplementary Digital Content 1.docx
